# Supplementary material for: Correlation between mobility in mass transport and mortality due to COVID-19: A comparison of Mexico City, New York, and Madrid from a data science perspective
Source: PLoS One. 2022 Mar 17;17(3):e0264713. doi: 10.1371/journal.pone.0264713 (PMC8929656; doi:10.1371/journal.pone.0264713)
Supplement: S1 Dataset — (CSV) [file pone.0264713.s001.csv]

Day	Cases_CDMX	Death_CDMX	Mob_CDMX	Cases_MAD	Death_MAD	Mob_MAD	Cases_NYC	Death_NYC	Mob_NYC	MA_Cases_NYC	MA_Death_NYC	MA_Mob_NYC	MA_Cases_CDMX	MA_Death_CDMX	MA_Mob_CDMX	MA_Cases_MAD	MA_Death_MAD	MA_Mob_MAD	MA_Death_CDMX/MA_Mob_CDMX	MA_Death_MAD/MA_Mob_MAD	MA_Death_NYC/MA_Mob_NYC
1	0	0	4153337	0	0	1482987	0	0
2	0	0	2674125	0	0	1148320	0	0
3	1	0	4880398	0	0	2336014	0	0
4	0	0	5006308	2	0	2409436	0	0
5	0	0	4989547	5	0	2469863	0	0
6	3	0	5053090	5	0	2476205	0	0
7	1	0	5290142	13	0	2327246	0	0		0	0		0.714285714	0	4578135.286	3.571428571	0	2092867.286	0	0
8	0	0	4042773	11	0	1417094	1	0		0.142857143	0		0.714285714	0	4562340.429	5.142857143	0	2083454	0	0
9	0	0	2582410	26	0	1103544	0	0	2211671	0.142857143	0		0.714285714	0	4549238.286	8.857142857	0	2077057.429	0	0
10	0	0	4822515	47	0	2094381	0	0	5330973	0.142857143	0		0.571428571	0	4540969.286	15.57142857	0	2042538.429	0	0
11	1	1	5028136	49	1	2328408	1	0	5488720	0.285714286	0		0.714285714	0.142857143	4544087.571	22.28571429	0.142857143	2030963	3.14E-08	7.03E-08
12	1	0	5041406	66	0	2361084	5	0	5500756	1	0		0.857142857	0.142857143	4551496	31	0.142857143	2015423.143	3.14E-08	7.09E-08
13	2	0	4990490	122	1	2364201	3	0	5494021	1.428571429	0		0.714285714	0.142857143	4542553.143	47.71428571	0.285714286	1999422.571	3.14E-08	1.43E-07
14	0	0	5189009	210	2	2409175	8	0	5186155	2.571428571	0		0.571428571	0.142857143	4528105.571	75.85714286	0.571428571	2011126.714	3.15E-08	2.84E-07
15	1	0	4022412	245	1	1421275	7	0	2810262	3.428571429	0	4574651.143	0.714285714	0.142857143	4525196.857	109.2857143	0.714285714	2011724	3.16E-08	3.55E-07	0
16	1	0	2595690	284	10	1082280	21	0	2117633	6.428571429	0	4561217.143	0.857142857	0.142857143	4527094	146.1428571	2.142857143	2008686.286	3.16E-08	1.07E-06	0
17	0	0	3473236	537	9	2184494	57	0	4970075	14.57142857	0	4509660.286	0.857142857	0.142857143	4334339.857	216.1428571	3.428571429	2021559.571	3.30E-08	1.70E-06	0
18	3	0	4857391	754	23	1941318	70	0	4864513	24.42857143	0	4420487.857	1.142857143	0	4309947.714	316.8571429	6.571428571	1966261	0	3.34E-06	0
19	14	0	4873305	821	25	1493067	155	1	4691094	45.85714286	0.142857143	4304821.857	3	0	4285933.286	424.7142857	10.14285714	1842258.571	0	5.51E-06	3.32E-08
20	18	0	4920400	846	38	1204811	357	0	4143731	96.42857143	0.142857143	4111923.286	5.285714286	0	4275920.429	528.1428571	15.42857143	1676631.429	0	9.20E-06	3.47E-08
21	25	1	5104406	1023	48	891359	619	0	3479679	183.7142857	0.142857143	3868141	8.857142857	0.142857143	4263834.286	644.2857143	22	1459800.571	3.35E-08	1.51E-05	3.69E-08
22	21	0	3806940	948	61	237058	642	2	1666873	274.4285714	0.428571429	3704799.714	11.71428571	0.142857143	4233052.571	744.7142857	30.57142857	1290626.714	3.37E-08	2.37E-05	1.16E-07
23	10	0	2301606	846	79	131999	1036	5	1154925	419.4285714	1.142857143	3567270	13	0.142857143	4191040.571	825	40.42857143	1154872.286	3.41E-08	3.50E-05	3.20E-07
24	27	0	2289198	1313	109	340361	2121	8	2180871	714.2857143	2.285714286	3168812.286	16.85714286	0.142857143	4021892.286	935.8571429	54.71428571	891424.7143	3.55E-08	6.14E-05	7.21E-07
25	36	1	4193510	2024	107	286759	2452	8	1791398	1054.571429	3.428571429	2729795.857	21.57142857	0.285714286	3927052.143	1117.285714	66.71428571	655059.1429	7.28E-08	0.000101845	1.26E-06
26	32	0	4117112	1825	114	267941	2971	20	1627608	1456.857143	6.142857143	2292155	24.14285714	0.285714286	3819024.571	1260.714286	79.42857143	480041.1429	7.48E-08	0.000165462	2.68E-06
27	64	0	3856191	2120	154	255728	3707	24	1424452	1935.428571	9.571428571	1903686.571	30.71428571	0.285714286	3666994.714	1442.714286	96	344457.8571	7.79E-08	0.000278699	5.03E-06
28	36	0	3722937	2419	208	248785	4007	47	1312246	2419.428571	16.28571429	1594053.286	32.28571429	0.142857143	3469642	1642.142857	118.8571429	252661.5714	4.12E-08	0.00047042	1.02E-05
29	22	0	2745403	1727	234	111275	2637	44	620703	2704.428571	22.28571429	1444600.429	32.42857143	0.142857143	3317993.857	1753.428571	143.5714286	234692.5714	4.31E-08	0.000611743	1.54E-05
30	19	1	1586493	1546	230	82578	2579	50	409545	2924.857143	28.71428571	1338117.571	33.71428571	0.285714286	3215834.857	1853.428571	165.1428571	227632.4286	8.88E-08	0.00072548	2.15E-05
31	40	1	2914399	2806	273	228622	3570	82	712206	3131.857143	39.28571429	1128308.286	35.57142857	0.428571429	3305149.286	2066.714286	188.5714286	211669.7143	1.30E-07	0.000890876	3.48E-05
32	64	0	2767927	3007	281	213798	4503	95	741900	3424.857143	51.71428571	978380	39.57142857	0.285714286	3101494.571	2207.142857	213.4285714	201246.7143	9.21E-08	0.001060532	5.29E-05
33	46	1	2635653	3090	286	209660	4874	123	690292	3696.714286	66.42857143	844477.7143	41.57142857	0.428571429	2889857.571	2387.857143	238	192920.8571	1.48E-07	0.001233667	7.87E-05
34	68	3	2597940	3506	290	201872	5048	190	680832	3888.285714	90.14285714	738246.2857	42.14285714	0.857142857	2710107.429	2585.857143	257.4285714	185227.1429	3.16E-07	0.001389799	0.000122104
35	62	4	2576172	2495	330	206521	5119	218	657456	4047.142857	114.5714286	644704.8571	45.85714286	1.428571429	2546283.857	2596.714286	274.8571429	179189.4286	5.61E-07	0.001533892	0.000177711
36	61	2	2126603	1082	274	103016	3479	274	333566	4167.428571	147.4285714	603685.2857	51.42857143	1.714285714	2457883.857	2504.571429	280.5714286	178009.5714	6.97E-07	0.001576159	0.000244214
37	38	2	1214497	903	245	78847	3562	292	264545	4307.857143	182	582971	54.14285714	1.857142857	2404741.571	2412.714286	282.7142857	177476.5714	7.72E-07	0.001592967	0.000312194
38	83	4	2289438	2664	235	169388	6131	325	547265	4673.714286	216.7142857	559408	60.28571429	2.285714286	2315461.429	2392.428571	277.2857143	169014.5714	9.87E-07	0.001640602	0.000387399
39	58	7	2289074	1935	247	161421	5464	385	517329	4811	258.1428571	527326.4286	59.42857143	3.285714286	2247053.857	2239.285714	272.4285714	161532.1429	1.46E-06	0.001686529	0.000489531
40	67	6	2148767	1912	261	160880	5451	447	516174	4893.428571	304.4285714	502452.4286	62.42857143	4	2177498.714	2071	268.8571429	154563.5714	1.84E-06	0.00173946	0.000605885
41	79	6	1983207	1945	248	158811	5750	499	488684	4993.714286	348.5714286	475002.7143	64	4.428571429	2089679.714	1848	262.8571429	148412	2.12E-06	0.001771131	0.00073383
42	93	7	1956899	1890	179	164230	5670	498	487081	5072.428571	388.5714286	450663.4286	68.42857143	4.857142857	2001212.143	1761.571429	241.2857143	142370.4286	2.43E-06	0.001694774	0.000862221
43	63	6	1539894	948	144	95085	3865	512	283089	5127.571429	422.5714286	443452.4286	68.71428571	5.428571429	1917396.571	1742.428571	222.7142857	141237.4286	2.83E-06	0.001576879	0.000952913
44	59	6	915409	578	192	69491	3783	580	228195	5159.142857	463.7142857	438259.5714	71.71428571	6	1874669.714	1696	215.1428571	139900.8571	3.20E-06	0.001537824	0.001058081
45	138	16	1612978	1740	189	160183	6357	575	448188	5191.428571	499.4285714	424105.7143	79.57142857	7.714285714	1778032.571	1564	208.5714286	138585.8571	4.34E-06	0.001504998	0.001177604
46	141	11	1551083	1582	169	156955	6047	599	437384	5274.714286	530	412685	91.42857143	8.285714286	1672605.286	1513.571429	197.4285714	137947.8571	4.95E-06	0.001431183	0.001284273
47	132	6	1579248	1594	176	162846	5581	569	429915	5293.285714	547.4285714	400362.2857	100.7142857	8.285714286	1591245.429	1468.142857	185.2857143	138228.7143	5.21E-06	0.001340429	0.001367333
48	141	17	1152302	1095	122	87104	5071	561	407044	5196.285714	556.2857143	388699.4286	109.5714286	9.857142857	1472544.714	1346.714286	167.2857143	127984.8571	6.69E-06	0.001307074	0.001431146
49	164	25	848183	1002	156	80010	4513	540	403681	5031	562.2857143	376785.1429	119.7142857	12.42857143	1314156.714	1219.857143	164	115953.4286	9.46E-06	0.001414361	0.001492325
50	123	24	928361	622	139	95096	3731	542	258762	5011.857143	566.5714286	373309.8571	128.2857143	15	1226794.857	1173.285714	163.2857143	115955	1.22E-05	0.001408182	0.001517697
51	120	11	706818	408	123	71303	2889	572	199696	4884.142857	565.4285714	369238.5714	137	15.71428571	1196996.143	1149	153.4285714	116213.8571	1.31E-05	0.001320226	0.001531337
52	279	14	1557470	1211	141	195844	3313	570	365835	4449.285714	564.7142857	357473.8571	157.1428571	15.42857143	1189066.429	1073.428571	146.5714286	121308.2857	1.30E-05	0.001208256	0.001579736
53	265	26	1539392	1345	134	201056	4146	510	433345	4177.714286	552	356896.8571	174.8571429	17.57142857	1187396.286	1039.571429	141.5714286	127608.4286	1.48E-05	0.001109421	0.001546665
54	241	23	1606960	1143	126	201270	3877	455	422408	3934.285714	535.7142857	355824.4286	190.4285714	20	1191355.143	975.1428571	134.4285714	133097.5714	1.68E-05	0.00101	0.001505558
55	268	26	1548870	1048	112	202170	3528	414	423836	3713.857143	514.7142857	358223.2857	208.5714286	21.28571429	1248007.714	968.4285714	133	149535.5714	1.71E-05	0.00088942	0.001436853
56	347	21	1559248	1064	105	207031	3584	385	437084	3581.142857	492.5714286	362995.1429	234.7142857	20.71428571	1349588.429	977.2857143	125.7142857	167681.4286	1.53E-05	0.000749721	0.001356964
57	202	30	1264838	606	95	106351	2172	390	256494	3358.428571	470.8571429	362671.1429	246	21.57142857	1397656.571	975	119.4285714	169289.2857	1.54E-05	0.00070547	0.001298303
58	205	36	802190	268	98	75589	2346	399	226326	3280.857143	446.1428571	366475.4286	258.1428571	25.14285714	1411281.143	955	115.8571429	169901.5714	1.78E-05	0.000681907	0.001217388
59	475	36	1540357	868	99	217483	3794	364	441538	3349.571429	416.7142857	377290.1429	286.1428571	28.28571429	1408836.429	906	109.8571429	172992.8571	2.01E-05	0.000635039	0.001104493
60	455	48	1468841	919	98	209253	3064	324	425509	3195	390.1428571	376170.7143	313.2857143	31.42857143	1398757.714	845.1428571	104.7142857	174163.8571	2.25E-05	0.00060124	0.001037143
61	429	30	1466916	989	83	214394	3461	313	462778	3135.571429	369.8571429	381937.8571	340.1428571	32.42857143	1378751.429	823.1428571	98.57142857	176038.7143	2.35E-05	0.000559942	0.00096837
62	381	44	1309362	726	80	212726	2842	332	453617	3037.571429	358.1428571	386192.2857	356.2857143	35	1344536	777.1428571	94	177546.7143	2.60E-05	0.000529438	0.000927369
63	547	52	1365136	942	80	220906	2535	316	444065	2887.714286	348.2857143	387189.5714	384.8571429	39.42857143	1316805.714	759.7142857	90.42857143	179528.8571	2.99E-05	0.000503699	0.000899522
64	281	65	1125555	398	65	111454	1597	264	295520	2805.571429	330.2857143	392764.7143	396.1428571	44.42857143	1296908.143	730	86.14285714	180257.8571	3.43E-05	0.000477887	0.000840925
65	246	68	660693	220	58	78917	1003	247	218879	2613.714286	308.5714286	391700.8571	402	49	1276694.286	723.1428571	80.42857143	180733.2857	3.84E-05	0.000445013	0.000787773
66	531	52	1325922	974	53	235174	2289	271	463088	2398.714286	295.2857143	394779.4286	410	51.28571429	1246060.714	738.2857143	73.85714286	183260.5714	4.12E-05	0.000403017	0.000747976
67	577	47	1330261	927	46	231307	2728	229	489548	2350.714286	281.7142857	403927.8571	427.4285714	51.14285714	1226263.571	739.4285714	66.42857143	186411.1429	4.17E-05	0.000356355	0.000697437
68	593	83	1354098	862	56	236134	2341	240	478165	2190.714286	271.2857143	406126	450.8571429	58.71428571	1210146.714	721.2857143	62.57142857	189516.8571	4.85E-05	0.000330163	0.000667984
69	574	91	1390199	692	53	246161	2022	225	466362	2073.571429	256	407946.7143	478.4285714	65.42857143	1221694.857	716.4285714	58.71428571	194293.2857	5.36E-05	0.000302194	0.000627533
70	357	87	1016235	294	39	99818	1889	210	497101	1981.285714	240.8571429	415523.2857	451.2857143	70.42857143	1171851.857	623.8571429	52.85714286	176995	6.01E-05	0.000298636	0.000579648
71	334	60	1029278	195	49	118289	1059	191	327032	1904.428571	230.4285714	420025	458.8571429	69.71428571	1158098	594.8571429	50.57142857	177971.4286	6.02E-05	0.000284155	0.000548607
72	307	79	668466	196	41	96776	786	177	260278	1873.428571	220.4285714	425939.1429	467.5714286	71.28571429	1159208.429	591.4285714	48.14285714	180522.7143	6.15E-05	0.000266686	0.000517512
73	751	75	1321476	760	47	294423	1551	159	513840	1768	204.4285714	433189.4286	499	74.57142857	1158573.286	560.8571429	47.28571429	188986.8571	6.44E-05	0.000250206	0.000471915
74	608	89	1238318	765	33	293779	1512	152	523113	1594.285714	193.4285714	437984.4286	503.4285714	80.57142857	1145438.571	537.7142857	45.42857143	197911.4286	7.03E-05	0.00022954	0.000441633
75	705	93	1261606	709	34	300137	1399	151	509871	1459.714286	180.7142857	442513.8571	519.4285714	82	1132225.429	515.8571429	42.28571429	207054.7143	7.24E-05	0.000204225	0.000408381
76	738	75	1224505	603	44	301533	1237	142	536359	1347.571429	168.8571429	452513.4286	542.8571429	79.71428571	1108554.857	503.1428571	41	214965	7.19E-05	0.000190729	0.000373154
77	821	89	1284881	603	40	313005	1082	131	528373	1232.285714	157.5714286	456980.8571	609.1428571	80	1146932.857	547.2857143	41.14285714	245420.2857	6.98E-05	0.000167642	0.00034481
78	409	80	979195	181	42	165485	658	100	318118	1175	144.5714286	455707.4286	619.8571429	82.85714286	1139778.143	545.2857143	40.14285714	252162.5714	7.27E-05	0.000159194	0.000317246
79	380	95	598363	132	21	110214	458	103	273143	1128.142857	134	457545.2857	630.2857143	85.14285714	1129763.429	536.1428571	37.28571429	254082.2857	7.54E-05	0.000146747	0.000292867
80	837	84	1230840	654	31	352601	1232	104	522240	1082.571429	126.1428571	458745.2857	642.5714286	86.42857143	1116815.429	521	35	262393.4286	7.74E-05	0.000133387	0.000274974
81	853	106	1226009	612	31	348277	1285	91	554567	1050.142857	117.4285714	463238.7143	677.5714286	88.85714286	1115057	499.1428571	34.71428571	270178.8571	7.97E-05	0.000128486	0.000253495
82	910	101	1250046	623	22	351930	1335	83	566805	1041	107.7142857	471372.1429	706.8571429	90	1113405.571	486.8571429	33	277577.8571	8.08E-05	0.000118886	0.000228512
83	821	111	1263840	683	22	354360	1112	70	568964	1023.142857	97.42857143	476030	718.7142857	95.14285714	1119024.857	498.2857143	29.85714286	285124.5714	8.50E-05	0.000104716	0.000204669
84	955	116	1354031	409	23	182482	875	86	591440	993.5714286	91	485039.5714	737.8571429	99	1128903.429	470.5714286	27.42857143	266478.4286	8.77E-05	0.00010293	0.000187614
85	614	107	1094305	100	19	176116	486	83	362381	969	88.57142857	491362.8571	767.1428571	102.8571429	1145347.714	459	24.14285714	267997.1429	8.98E-05	9.01E-05	0.000180257
86	376	124	683028	130	15	119260	359	77	288972	954.8571429	84.85714286	493624.1429	766.5714286	107	1157442.714	458.7142857	23.28571429	269289.4286	9.24E-05	8.65E-05	0.000171906
87	1093	127	1323503	485	26	394601	898	59	597617	907.1428571	78.42857143	504392.2857	803.1428571	113.1428571	1170680.286	434.5714286	22.57142857	275289.4286	9.66E-05	8.20E-05	0.000155491
88	1033	113	1308455	558	20	391805	1004	55	612118	867	73.28571429	512613.8571	828.8571429	114.1428571	1182458.286	426.8571429	21	281507.7143	9.65E-05	7.46E-05	0.000142965
89	1050	95	1317609	598	15	400835	1080	81	625011	830.5714286	73	520929	848.8571429	113.2857143	1192110.143	423.2857143	20	288494.1429	9.50E-05	6.93E-05	0.000140134
90	981	127	1303481	426	16	402665	1070	45	629298	824.5714286	69.42857143	529548.1429	871.7142857	115.5714286	1197773.143	386.5714286	19.14285714	295394.8571	9.65E-05	6.48E-05	0.000131109
91	926	105	1337168	519	20	411390	1042	65	633883	848.4285714	66.42857143	535611.4286	867.5714286	114	1195364.143	402.2857143	18.71428571	328096	9.54E-05	5.70E-05	0.000124024
92	482	104	1130372	160	19	219025	458	60	335830	844.4285714	63.14285714	531818.4286	848.7142857	113.5714286	1200516.571	410.8571429	18.71428571	334225.8571	9.46E-05	5.60E-05	0.00011873
93	353	113	690366	98	23	145305	469	49	320015	860.1428571	59.14285714	536253.1429	845.4285714	112	1201564.857	406.2857143	19.85714286	337946.5714	9.32E-05	5.88E-05	0.000110289
94	1039	110	1363222	390	25	519619	466	49	393918	798.4285714	57.71428571	507153.2857	837.7142857	109.5714286	1207239	392.7142857	19.71428571	355806.2857	9.08E-05	5.54E-05	0.0001138
95	917	108	1323978	588	24	517399	1053	38	656766	805.4285714	55.28571429	513531.5714	821.1428571	108.8571429	1209456.571	397	20.28571429	373748.2857	9.00E-05	5.43E-05	0.000107658
96	993	96	1348810	567	16	533352	745	49	674465	757.5714286	50.71428571	520596.4286	813	109	1213913.857	392.5714286	20.42857143	392679.2857	8.98E-05	5.20E-05	9.74E-05
97	843	102	1354546	556	14	538938	647	38	658057	697.1428571	49.71428571	524704.8571	793.2857143	105.4285714	1221208.857	411.1428571	20.14285714	412146.8571	8.63E-05	4.89E-05	9.47E-05
98	939	94	1426477	536	15	565236	646	43	657259	640.5714286	46.57142857	528044.2857	795.1428571	103.8571429	1233967.286	413.5714286	19.42857143	434124.8571	8.42E-05	4.48E-05	8.82E-05
99	557	89	1197882	197	7	373523	349	54	426737	625	45.71428571	541031	805.8571429	101.7142857	1243611.571	418.8571429	17.71428571	456196	8.18E-05	3.88E-05	8.45E-05
100	411	120	749478	153	14	251832	230	39	344426	590.8571429	44.28571429	544518.2857	814.1428571	102.7142857	1252056.143	426.7142857	16.42857143	471414.1429	8.20E-05	3.48E-05	8.13E-05
101	1064	107	1540319	446	14	612571	687	35	687162	622.4285714	42.28571429	586410.2857	817.7142857	102.2857143	1277355.714	434.7142857	14.85714286	484693	8.01E-05	3.07E-05	7.21E-05
102	928	85	1482360	568	19	620371	574	38	693760	554	42.28571429	591695.1429	819.2857143	99	1299981.714	431.8571429	14.14285714	499403.2857	7.62E-05	2.83E-05	7.15E-05
103	978	111	1501565	585	17	641984	516	43	681714	521.2857143	41.42857143	592730.7143	817.1428571	101.1428571	1321803.857	434.4285714	14.28571429	514922.1429	7.65E-05	2.77E-05	6.99E-05
104	933	104	1481271	497	17	644203	523	33	726654	503.5714286	40.71428571	602530.2857	830	101.4285714	1339907.429	426	14.71428571	529960	7.57E-05	2.78E-05	6.76E-05
105	958	102	1540376	523	10	678483	404	28	703531	469	38.57142857	609140.5714	832.7142857	102.5714286	1356178.714	424.1428571	14	546138.1429	7.56E-05	2.56E-05	6.33E-05
106	522	108	1268537	235	13	441489	246	35	464156	454.2857143	35.85714286	614486.1429	827.7142857	105.2857143	1366272.286	429.5714286	14.85714286	555847.5714	7.71E-05	2.67E-05	5.84E-05
107	386	100	763270	84	7	301483	198	25	377951	449.7142857	33.85714286	619275.4286	824.1428571	102.4285714	1368242.571	419.7142857	13.85714286	562940.5714	7.49E-05	2.46E-05	5.47E-05
108	1025	111	1539577	370	9	728914	451	40	804542	416	34.57142857	636044	818.5714286	103	1368136.571	408.8571429	13.14285714	579561	7.53E-05	2.27E-05	5.44E-05
109	1005	97	1530600	423	6	751619	421	33	842306	394.1428571	33.85714286	657264.8571	829.5714286	104.7142857	1375028	388.1428571	11.28571429	598310.7143	7.62E-05	1.89E-05	5.15E-05
110	960	104	1549191	407	10	771785	365	31	857015	372.5714286	32.14285714	682307.8571	827	103.7142857	1381831.714	362.7142857	10.28571429	616853.7143	7.51E-05	1.67E-05	4.71E-05
111	885	106	1528011	449	13	787486	366	21	818297	350.1428571	30.42857143	695399.7143	820.1428571	104	1388508.857	355.8571429	9.714285714	637322.7143	7.49E-05	1.52E-05	4.38E-05
112	929	108	1625207	495	12	823743	410	24	896658	351	29.85714286	722989.2857	816	104.8571429	1400627.571	351.8571429	10	658074.1429	7.49E-05	1.52E-05	4.13E-05
113	404	113	1344830	152	9	563690	197	15	545316	344	27	734583.5714	799.1428571	105.5714286	1411526.571	340	9.428571429	675531.4286	7.48E-05	1.40E-05	3.68E-05
114	342	95	799174	59	10	408068	180	24	430439	341.4285714	26.85714286	742081.8571	792.8571429	104.8571429	1416655.714	336.4285714	9.857142857	690757.8571	7.40E-05	1.43E-05	3.62E-05
115	932	70	1685102	423	4	811945	380	20	897112	331.2857143	24	755306.1429	779.5714286	99	1437445	344	9.142857143	702619.4286	6.89E-05	1.30E-05	3.18E-05
116	989	106	1684937	404	6	837197	420	18	932671	331.1428571	21.85714286	768215.4286	777.2857143	100.2857143	1459493.143	341.2857143	9.142857143	714844.8571	6.87E-05	1.28E-05	2.85E-05
117	941	97	1686528	398	11	855516	356	20	948461	329.8571429	20.28571429	781279.1429	774.5714286	99.28571429	1479112.714	340	9.285714286	726806.4286	6.71E-05	1.28E-05	2.60E-05
118	932	90	1694469	454	4	862428	378	17	942382	331.5714286	19.71428571	799005.5714	781.2857143	97	1502892.429	340.7142857	8	737512.4286	6.45E-05	1.08E-05	2.47E-05
119	888	83	1713905	501	10	900805	362	17	986929	324.7142857	18.71428571	811901.4286	775.4285714	93.42857143	1515563.571	341.5714286	7.714285714	748521.2857	6.16E-05	1.03E-05	2.30E-05
120	442	62	1440892	143	6	610109	203	19	576075	325.5714286	19.28571429	816295.5714	780.8571429	86.14285714	1529286.714	340.2857143	7.285714286	755152.5714	5.63E-05	9.65E-06	2.36E-05
121	273	85	832468	88	5	443576	172	28	449565	324.4285714	19.85714286	819027.8571	771	84.71428571	1534043	344.4285714	6.571428571	760225.1429	5.52E-05	8.64E-06	2.42E-05
122	862	66	1570297	222	5	898423	398	25	1000046	327	20.57142857	833732.7143	761	84.14285714	1517642.286	315.7142857	6.714285714	772579.1429	5.54E-05	8.69E-06	2.47E-05
123	892	63	1631634	385	4	929931	383	27	1050786	321.7142857	21.85714286	850606.2857	747.1428571	78	1510027.571	313	6.428571429	785826.8571	5.17E-05	8.18E-06	2.57E-05
124	802	56	1718103	399	6	937048	383	25	1068333	325.5714286	22.57142857	867730.8571	727.2857143	72.14285714	1514538.286	313.1428571	5.714285714	797474.2857	4.76E-05	7.17E-06	2.60E-05
125	827	49	1702514	375	7	955173	299	19	1078796	314.2857143	22.85714286	887218.5714	712.2857143	66.28571429	1515687.571	301.8571429	6.142857143	810723.5714	4.37E-05	7.58E-06	2.58E-05
126	900	66	1775614	422	1	951475	314	20	1102382	307.4285714	23.28571429	903711.8571	714	63.85714286	1524503.143	290.5714286	4.857142857	817962.1429	4.19E-05	5.94E-06	2.58E-05
127	367	76	1505867	147	1	617939	207	21	615398	308	23.57142857	909329.4286	703.2857143	65.85714286	1533785.286	291.1428571	4.142857143	819080.7143	4.29E-05	5.06E-06	2.59E-05
128	306	57	944916	66	3	465387	203	19	535898	312.4285714	22.28571429	921662.7143	708	61.85714286	1549849.286	288	3.857142857	822196.5714	3.99E-05	4.69E-06	2.42E-05
129	961	48	1813853	234	1	942815	439	24	1100769	318.2857143	22.14285714	936051.7143	722.1428571	59.28571429	1584643	289.7142857	3.285714286	828538.2857	3.74E-05	3.97E-06	2.37E-05
130	921	66	1885568	378	3	982369	442	23	1113124	326.7142857	21.57142857	944957.1429	726.2857143	59.71428571	1620919.286	288.7142857	3.142857143	836029.4286	3.68E-05	3.76E-06	2.28E-05
131	995	71	1990778	298	2	1003355	397	12	1122842	328.7142857	19.71428571	952744.1429	753.8571429	61.85714286	1659872.857	274.2857143	2.571428571	845501.8571	3.73E-05	3.04E-06	2.07E-05
132	877	59	1974820	299	0	1013228	418	24	1172248	345.7142857	20.42857143	966094.4286	761	63.28571429	1698773.714	263.4285714	1.571428571	853795.4286	3.73E-05	1.84E-06	2.11E-05
133	936	58	2053692	377	0	1018714	233	21	847811	334.1428571	20.57142857	929727.1429	766.1428571	62.14285714	1738499.143	257	1.428571429	863401	3.57E-05	1.65E-06	2.21E-05
134	377	72	1684116	142	1	655653	120	14	592295	321.7142857	19.57142857	926426.7143	767.5714286	61.57142857	1763963.286	256.2857143	1.428571429	868788.7143	3.49E-05	1.64E-06	2.11E-05
135	239	58	998383	69	0	490416	154	16	534220	314.7142857	19.14285714	926187	758	61.71428571	1771601.429	256.7142857	1	872364.2857	3.48E-05	1.15E-06	2.07E-05
136	993	67	1910583	199	0	984555	434	16	1087178	314	18	924245.4286	762.5714286	64.42857143	1785420	251.7142857	0.857142857	878327.1429	3.61E-05	9.76E-07	1.95E-05
137	950	69	1961417	349	1	1011054	462	13	1159588	316.8571429	16.57142857	930883.1429	766.7142857	64.85714286	1796255.571	247.5714286	0.571428571	882425	3.61E-05	6.48E-07	1.78E-05
138	955	47	2007459	298	0	1024164	437	20	1174733	322.5714286	17.71428571	938296.1429	761	61.42857143	1798638.571	247.5714286	0.285714286	885397.7143	3.42E-05	3.23E-07	1.89E-05
139	753	54	1994453	289	1	1043914	392	10	1213851	318.8571429	15.71428571	944239.4286	743.2857143	60.71428571	1801443.286	246.1428571	0.428571429	889781.4286	3.37E-05	4.82E-07	1.66E-05
140	872	42	2062925	436	0	1013907	309	10	1032749	329.7142857	14.14285714	970659.1429	734.1428571	58.42857143	1802762.286	254.5714286	0.428571429	889094.7143	3.24E-05	4.82E-07	1.46E-05
141	399	55	1721827	133	0	647001	257	13	693789	349.2857143	14	985158.2857	737.2857143	56	1808149.571	253.2857143	0.285714286	887858.7143	3.10E-05	3.22E-07	1.42E-05
142	254	66	1045319	75	0	484300	224	11	628918	359.2857143	13.28571429	998686.5714	739.4285714	57.14285714	1814854.714	254.1428571	0.285714286	886985	3.15E-05	3.22E-07	1.33E-05
143	1071	50	1975425	233	1	981127	484	17	1178204	366.4285714	13.42857143	1011690.286	750.5714286	54.71428571	1824117.857	259	0.428571429	886495.2857	3.00E-05	4.83E-07	1.33E-05
144	927	61	2021511	430	0	1009683	400	10	1243749	357.5714286	13	1023713.286	747.2857143	53.57142857	1832702.714	270.5714286	0.285714286	886299.4286	2.92E-05	3.22E-07	1.27E-05
145	1217	68	2143064	355	1	1028519	440	14	1251164	358	12.14285714	1034632	784.7142857	56.57142857	1852074.857	278.7142857	0.428571429	886921.5714	3.05E-05	4.83E-07	1.17E-05
146	1131	52	2110054	297	0	1008433	417	9	1251884	361.5714286	12	1040065.286	838.7142857	56.28571429	1868589.286	279.8571429	0.285714286	881852.8571	3.01E-05	3.24E-07	1.15E-05
147	1179	53	2143200	475	0	990202	416	13	1209692	376.8571429	12.42857143	1065342.857	882.5714286	57.85714286	1880057.143	285.4285714	0.285714286	878466.4286	3.08E-05	3.25E-07	1.17E-05
148	659	60	1809429	159	0	634668	218	11	779722	371.2857143	12.14285714	1077619	919.7142857	58.57142857	1892571.714	289.1428571	0.285714286	876704.5714	3.09E-05	3.26E-07	1.13E-05
149	259	52	1060856	90	1	478423	176	7	585498	364.4285714	11.57142857	1071416.143	920.4285714	56.57142857	1894791.286	291.2857143	0.428571429	875865	2.99E-05	4.89E-07	1.08E-05
150	1151	48	2057675	281	1	953319	401	11	1159163	352.5714286	10.71428571	1068696	931.8571429	56.28571429	1906541.286	298.1428571	0.428571429	871892.4286	2.95E-05	4.92E-07	1.00E-05
151	1159	52	2055717	474	1	966154	339	11	1244544	343.8571429	10.85714286	1068809.571	965	55	1911427.857	304.4285714	0.571428571	865674	2.88E-05	6.60E-07	1.02E-05
152	1202	34	2145144	428	1	988032	331	8	1236384	328.2857143	10	1066698.143	962.8571429	50.14285714	1911725	314.8571429	0.571428571	859890.1429	2.62E-05	6.65E-07	9.37E-06
153	1113	51	2092896	473	0	981501	310	9	1236427	313	10	1064490	960.2857143	50	1909273.857	340	0.571428571	856042.7143	2.62E-05	6.68E-07	9.39E-06
154	1066	40	2161245	731	1	956879	299	6	1220649	296.2857143	9	1066055.286	944.1428571	48.14285714	1911851.714	376.5714286	0.714285714	851282.2857	2.52E-05	8.39E-07	8.44E-06
155	551	56	1803471	248	0	607785	153	11	817403	287	9	1071438.286	928.7142857	47.57142857	1911000.571	389.2857143	0.714285714	847441.8571	2.49E-05	8.43E-07	8.40E-06
156	265	51	1083665	154	0	460784	141	8	607452	282	9.142857143	1074574.571	929.5714286	47.42857143	1914259	398.4285714	0.571428571	844922	2.48E-05	6.76E-07	8.51E-06
157	1056	43	2058332	425	0	908291	314	5	1206129	269.5714286	8.285714286	1081284	916	46.71428571	1914352.857	419	0.428571429	838489.4286	2.44E-05	5.11E-07	7.66E-06
158	1062	44	2105052	809	0	933582	312	12	1244405	265.7142857	8.428571429	1081264.143	902.1428571	45.57142857	1921400.714	466.8571429	0.285714286	833836.2857	2.37E-05	3.43E-07	7.80E-06
159	1066	34	2122808	762	0	940971	289	5	1298880	259.7142857	8	1090192.143	882.7142857	45.57142857	1918209.857	514.5714286	0.142857143	827113.2857	2.38E-05	1.73E-07	7.34E-06
160	1045	55	2149285	954	2	934075	270	4	1272918	254	7.285714286	1095405.143	873	46.14285714	1926265.429	583.2857143	0.428571429	820338.1429	2.40E-05	5.22E-07	6.65E-06
161	942	41	2251920	1340	1	913071	263	5	1260968	248.8571429	7.142857143	1101165	855.2857143	46.28571429	1939219	670.2857143	0.428571429	814079.8571	2.39E-05	5.26E-07	6.49E-06
162	534	39	1935000	401	0	573729	189	8	843372	254	6.714285714	1104874.857	852.8571429	43.85714286	1958008.857	692.1428571	0.428571429	809214.7143	2.24E-05	5.30E-07	6.08E-06
163	249	49	1169365	234	3	440904	137	2	590675	253.4285714	5.857142857	1102478.143	850.5714286	43.57142857	1970251.714	703.5714286	0.857142857	806374.7143	2.21E-05	1.06E-06	5.31E-06
164	876	51	2217189	696	1	813809	348	3	1275951	258.2857143	5.571428571	1112452.714	824.8571429	44.71428571	1992945.571	742.2857143	1	792877.2857	2.24E-05	1.26E-06	5.01E-06
165	1031	51	2202701	1463	1	824245	188	6	1028686	240.5714286	4.714285714	1081635.714	820.4285714	45.71428571	2006895.429	835.7142857	1.142857143	777257.7143	2.28E-05	1.47E-06	4.36E-06
166	1019	55	2284112	1317	2	828097	299	8	1351026	242	5.142857143	1089085.143	813.7142857	48.71428571	2029938.857	915	1.428571429	761132.8571	2.40E-05	1.88E-06	4.72E-06
167	926	38	2241644	1491	0	816293	291	6	1337819	245	5.428571429	1098356.714	796.7142857	46.28571429	2043133	991.7142857	1.142857143	744306.8571	2.27E-05	1.54E-06	4.94E-06
168	986	49	2326194	2025	4	796904	254	4	1286635	243.7142857	5.285714286	1102023.429	803	47.42857143	2053743.571	1089.571429	1.571428571	727711.5714	2.31E-05	2.16E-06	4.80E-06
169	506	62	1917379	623	4	526574	160	6	834093	239.5714286	5	1100697.857	799	50.71428571	2051226.286	1121.285714	2.142857143	720975.1429	2.47E-05	2.97E-06	4.54E-06
170	190	31	1174517	394	1	409829	134	3	663642	239.1428571	5.142857143	1111121.714	790.5714286	48.14285714	2051962.286	1144.142857	1.857142857	716535.8571	2.35E-05	2.59E-06	4.63E-06
171	888	43	2224671	895	5	725236	308	6	1278263	233.4285714	5.571428571	1111452	792.2857143	47	2053031.143	1172.571429	2.428571429	703882.5714	2.29E-05	3.45E-06	5.01E-06
172	1021	39	2226430	2457	4	703837	259	6	1322978	243.5714286	5.571428571	1153493.714	790.8571429	45.28571429	2056421	1314.571429	2.857142857	686681.4286	2.20E-05	4.16E-06	4.83E-06
173	1015	41	2266325	2174	4	764887	319	2	1302087	246.4285714	4.714285714	1146502.429	790.2857143	43.28571429	2053880	1437	3.142857143	677651.4286	2.11E-05	4.64E-06	4.11E-06
174	1003	41	2339396	2426	7	750920	274	3	1294248	244	4.285714286	1140278	801.2857143	43.71428571	2067844.571	1570.571429	4.142857143	668312.4286	2.11E-05	6.20E-06	3.76E-06
175	1035	40	2417606	3266	9	731726	277	4	1358798	247.2857143	4.285714286	1150587	808.2857143	42.42857143	2080903.429	1747.857143	4.857142857	659001.2857	2.04E-05	7.37E-06	3.72E-06
176	484	41	2097974	922	8	466361	151	7	861763	246	4.428571429	1154539.857	805.1428571	39.42857143	2106702.714	1790.571429	5.428571429	650399.4286	1.87E-05	8.35E-06	3.84E-06
177	184	38	1299522	526	8	403887	140	5	554980	246.8571429	4.714285714	1139016.714	804.2857143	40.42857143	2124560.571	1809.428571	6.428571429	649550.5714	1.90E-05	9.90E-06	4.14E-06
178	1008	39	2318979	1277	6	712130	329	6	1307543	249.8571429	4.714285714	1143199.571	821.4285714	39.85714286	2138033.143	1864	6.571428571	647678.2857	1.86E-05	1.01E-05	4.12E-06
179	1183	43	2341362	3475	9	726264	282	2	1372568	253.1428571	4.142857143	1150283.857	844.5714286	40.42857143	2154452	2009.428571	7.285714286	650882.1429	1.88E-05	1.12E-05	3.60E-06
180	1140	40	2409860	3326	7	733346	257	2	1294931	244.2857143	4.142857143	1149261.571	862.4285714	40.28571429	2174957	2174	7.714285714	646376.2857	1.85E-05	1.19E-05	3.60E-06
181	957	48	2350099	3207	9	726383	226	7	1413449	237.4285714	4.714285714	1166290.286	855.8571429	41.28571429	2176486	2285.571429	8	642871	1.90E-05	1.24E-05	4.04E-06
182	1080	36	2444108	4578	8	720770	252	3	1390232	233.8571429	4.571428571	1170780.857	862.2857143	40.71428571	2180272	2473	7.857142857	641305.8571	1.87E-05	1.23E-05	3.90E-06
183	507	40	2082241	1289	9	491107	135	6	883393	231.5714286	4.428571429	1173870.857	865.5714286	40.57142857	2178024.429	2525.428571	8	644841	1.86E-05	1.24E-05	3.77E-06
184	273	48	1289008	670	14	388660	151	4	672193	233.1428571	4.285714286	1190615.571	878.2857143	42	2176522.429	2546	8.857142857	642665.7143	1.93E-05	1.38E-05	3.60E-06
185	1078	42	2261258	1419	14	732897	298	8	1310101	228.7142857	4.571428571	1190981	888.2857143	42.42857143	2168276.571	2566.285714	10	645632.4286	1.96E-05	1.55E-05	3.84E-06
186	1064	52	2287660	4134	10	751971	282	5	1349335	228.7142857	5	1187662	871.2857143	43.71428571	2160604.857	2660.428571	10.14285714	649304.8571	2.02E-05	1.56E-05	4.21E-06
187	1420	42	2357944	3584	12	765876	313	6	1410651	236.7142857	5.571428571	1204193.429	911.2857143	44	2153188.286	2697.285714	10.85714286	653952	2.04E-05	1.66E-05	4.63E-06
188	1241	35	2339275	3411	14	767110	268	1	1361128	242.7142857	4.714285714	1196719	951.8571429	42.14285714	2151642	2726.428571	11.57142857	659770.1429	1.96E-05	1.75E-05	3.94E-06
189	1255	46	2425500	4591	19	780262	277	6	1391299	246.2857143	5.142857143	1196871.429	976.8571429	43.57142857	2148983.714	2728.285714	13.14285714	668269	2.03E-05	1.97E-05	4.30E-06
190	728	48	2132156	1175	9	546000	128	4	774465	245.2857143	4.857142857	1181310.286	1008.428571	44.71428571	2156114.429	2712	13.14285714	676110.8571	2.07E-05	1.94E-05	4.11E-06
191	248	42	1296591	947	12	438446	181	8	748886	249.5714286	5.428571429	1192266.429	1004.857143	43.85714286	2157197.714	2751.571429	12.85714286	683223.1429	2.03E-05	1.88E-05	4.55E-06
192	1026	45	2339945	1543	20	848548	309	3	1400448	251.1428571	4.714285714	1205173.143	997.4285714	44.28571429	2168438.714	2769.285714	13.71428571	699744.7143	2.04E-05	1.96E-05	3.91E-06
193	1409	52	2422511	4130	11	944451	295	5	1472491	253	4.714285714	1222766.857	1046.714286	44.28571429	2187703.143	2768.714286	13.85714286	727241.8571	2.02E-05	1.91E-05	3.86E-06
194	1435	43	2440451	3690	21	981357	274	7	1491161	247.4285714	4.857142857	1234268.286	1048.857143	44.42857143	2199489.857	2783.857143	15.14285714	758024.8571	2.02E-05	2.00E-05	3.94E-06
195	1337	40	2463347	3659	24	996494	273	6	1532512	248.1428571	5.571428571	1258751.714	1062.571429	45.14285714	2217214.429	2819.285714	16.57142857	790794	2.04E-05	2.10E-05	4.43E-06
196	1230	45	2511250	5027	21	1000749	228	4	1571533	241.1428571	5.285714286	1284499.429	1059	45	2229464.429	2881.571429	16.85714286	822292.1429	2.02E-05	2.05E-05	4.11E-06
197	647	43	2038561	1641	9	646777	156	3	1013746	245.1428571	5.142857143	1318682.429	1047.428571	44.28571429	2216093.714	2948.142857	16.85714286	836688.8571	2.00E-05	2.01E-05	3.90E-06
198	252	44	1420511	1051	15	490685	205	7	819600	248.5714286	5	1328784.429	1048	44.57142857	2233796.571	2963	17.28571429	844151.5714	2.00E-05	2.05E-05	3.76E-06
199	967	40	2357614	1838	22	1020995	218	2	872174	235.5714286	4.857142857	1253316.714	1039.571429	43.85714286	2236320.714	3005.142857	17.57142857	868786.8571	1.96E-05	2.02E-05	3.88E-06
200	1351	38	2373088	4815	20	1052196	395	2	1559312	249.8571429	4.428571429	1265719.714	1031.285714	41.85714286	2229260.286	3103	18.85714286	884179	1.88E-05	2.13E-05	3.50E-06
201	1281	42	2483549	4795	15	1085516	355	2	1613662	261.4285714	3.714285714	1283219.857	1009.285714	41.71428571	2235417.143	3260.857143	18	899058.8571	1.87E-05	2.00E-05	2.89E-06
202	1194	42	2426107	4566	24	1081519	323	3	1547065	268.5714286	3.285714286	1285298.857	988.8571429	42	2230097.143	3390.428571	18	911205.2857	1.88E-05	1.98E-05	2.56E-06
203	1193	49	2502687	6073	23	1096045	317	4	1693776	281.2857143	3.285714286	1302762.143	983.5714286	42.57142857	2228873.857	3539.857143	18.28571429	924819	1.91E-05	1.98E-05	2.52E-06
204	730	45	1942598	1989	33	687270	202	4	1083727	287.8571429	3.428571429	1312759.429	995.4285714	42.85714286	2215164.857	3589.571429	21.71428571	930603.7143	1.93E-05	2.33E-05	2.61E-06
205	214	41	1672071	1425	29	506331	259	3	796744	295.5714286	2.857142857	1309494.286	990	42.42857143	2251102	3643	23.71428571	932838.8571	1.88E-05	2.54E-05	2.18E-06
206	950	39	2177231	2305	22	1061370	434	5	1607896	326.4285714	3.285714286	1414597.429	987.5714286	42.28571429	2225333	3709.714286	23.71428571	938606.7143	1.90E-05	2.53E-05	2.32E-06
207	775	46	1899434	5915	30	1095261	341	3	1681774	318.7142857	3.428571429	1432092	905.2857143	43.42857143	2157668.143	3866.857143	25.14285714	944758.8571	2.01E-05	2.66E-05	2.39E-06
208	216	35	1486503	5419	28	1121690	371	6	1690405	321	4	1443055.286	753.1428571	42.42857143	2015233	3956	27	949926.5714	2.11E-05	2.84E-05	2.77E-06
209	1262	40	2413609	5261	31	1115162	357	6	1695985	325.8571429	4.428571429	1464329.571	762.8571429	42.14285714	2013447.571	4055.285714	28	954732.7143	2.09E-05	2.93E-05	3.02E-06
210	1146	38	2343104	7074	36	1108187	289	3	1728810	321.8571429	4.285714286	1469334.429	756.1428571	40.57142857	1990650	4198.285714	29.85714286	956467.2857	2.04E-05	3.12E-05	2.92E-06
211	643	33	1779373	1729	42	653593	161	5	1137948	316	4.428571429	1477080.286	743.7142857	38.85714286	1967332.143	4161.142857	31.14285714	951656.2857	1.98E-05	3.27E-05	3.00E-06
212	262	32	1782444	1086	32	488594	159	5	828365	301.7142857	4.714285714	1481597.571	750.5714286	37.57142857	1983099.714	4112.714286	31.57142857	949122.4286	1.89E-05	3.33E-05	3.18E-06
213	963	32	2432882	2198	35	1043490	515	3	1627636	313.2857143	4.428571429	1484417.571	752.4285714	36.57142857	2019621.286	4097.428571	33.42857143	946568.1429	1.81E-05	3.53E-05	2.98E-06
214	1252	46	2416022	5027	37	1061552	407	3	1702325	322.7142857	4.428571429	1487353.429	820.5714286	36.57142857	2093419.571	3970.571429	34.42857143	941752.5714	1.75E-05	3.66E-05	2.98E-06
215	1197	48	2554858	4608	35	1059493	536	4	1739043	346.2857143	4.142857143	1494301.714	960.7142857	38.42857143	2246041.714	3854.714286	35.42857143	932867.2857	1.71E-05	3.80E-05	2.77E-06
216	1150	35	2570861	4299	48	1060329	469	3	1726180	362.2857143	3.714285714	1498615.286	944.7142857	37.71428571	2268506.286	3717.285714	37.85714286	925034	1.66E-05	4.09E-05	2.48E-06
217	1153	40	2421618	5284	37	1093328	458	4	1765299	386.4285714	3.857142857	1503828	945.7142857	38	2279722.571	3461.571429	38	922911.2857	1.67E-05	4.12E-05	2.56E-06
218	747	38	1811909	1381	43	598413	280	6	1120175	403.4285714	4	1501289	960.5714286	38.71428571	2284370.571	3411.857143	38.14285714	915028.4286	1.69E-05	4.17E-05	2.66E-06
219	296	46	1842917	884	32	431210	382	2	846184	435.2857143	3.571428571	1503834.571	965.4285714	40.71428571	2293009.571	3383	38.14285714	906830.7143	1.78E-05	4.21E-05	2.37E-06
220	1122	35	2428415	1740	44	1065894	436	3	1492611	424	3.571428571	1484545.286	988.1428571	41.14285714	2292371.429	3317.571429	39.42857143	910031.2857	1.79E-05	4.33E-05	2.41E-06
221	1235	53	2469497	4142	45	1094521	690	7	1664896	464.4285714	4.142857143	1479198.286	985.7142857	42.14285714	2300010.714	3191.142857	40.57142857	914741.1429	1.83E-05	4.44E-05	2.80E-06
222	1213	34	2182436	3476	50	1118808	588	8	1744524	471.8571429	4.714285714	1479981.286	988	40.14285714	2246807.571	3029.428571	42.71428571	923214.7143	1.79E-05	4.63E-05	3.19E-06
223	1176	32	2626702	2981	30	1144697	618	5	1813961	493.1428571	5	1492521.429	991.7142857	39.71428571	2254784.857	2841.142857	40.14285714	935267.2857	1.76E-05	4.29E-05	3.35E-06
224	1038	39	2624023	3718	42	1155929	597	3	1794201	513	4.857142857	1496650.286	975.2857143	39.57142857	2283699.857	2617.428571	40.85714286	944210.2857	1.73E-05	4.33E-05	3.25E-06
225	562	42	2348231	943	30	574285	278	5	1168073	512.7142857	4.714285714	1503492.857	948.8571429	40.14285714	2360317.286	2554.857143	39	940763.4286	1.70E-05	4.15E-05	3.14E-06
226	228	37	1427802	458	21	404142	338	7	853591	506.4285714	5.428571429	1504551	939.1428571	38.85714286	2301015.143	2494	37.42857143	936896.5714	1.69E-05	3.99E-05	3.61E-06
227	1024	53	2508295	2124	42	1097691	853	1	1682379	566	5.142857143	1531660.714	925.1428571	41.42857143	2312426.571	2548.857143	37.14285714	941439	1.79E-05	3.95E-05	3.36E-06
228	1213	42	2538507	3100	39	1125170	566	3	1762320	548.2857143	4.571428571	1545578.429	922	39.85714286	2322285.143	2400	36.28571429	945817.4286	1.72E-05	3.84E-05	2.96E-06
229	1233	28	2568782	2860	35	1135683	541	4	1774408	541.5714286	4	1549847.571	924.8571429	39	2377477.429	2312	34.14285714	948228.1429	1.64E-05	3.60E-05	2.58E-06
230	1193	39	2534918	2741	38	1149097	523	6	1801918	528	4.142857143	1548127.143	927.2857143	40	2364365.429	2277.714286	35.28571429	948856.7143	1.69E-05	3.72E-05	2.68E-06
231	1200	34	2650602	2900	40	1163126	527	2	1811779	518	4	1550638.286	950.4285714	39.28571429	2368162.429	2160.857143	35	949884.8571	1.66E-05	3.68E-05	2.58E-06
232	547	45	2341297	631	31	640590	311	4	1171657	522.7142857	3.857142857	1551150.286	948.2857143	39.71428571	2367171.857	2116.285714	35.14285714	959357	1.68E-05	3.66E-05	2.49E-06
233	293	40	1368268	544	25	481157	279	7	849518	514.2857143	3.857142857	1550568.429	957.5714286	40.14285714	2358667	2128.571429	35.71428571	970359.1429	1.70E-05	3.68E-05	2.49E-06
234	1242	49	2494645	529	26	472877	516	8	1286892	466.1428571	4.857142857	1494070.286	988.7142857	39.57142857	2356717	1900.714286	33.42857143	881100	1.68E-05	3.79E-05	3.25E-06
235	1349	41	2490966	2610	33	1149772	588	4	1718853	469.2857143	5	1487860.714	1008.142857	39.42857143	2349925.429	1830.714286	32.57142857	884614.5714	1.68E-05	3.68E-05	3.36E-06
236	1217	42	2599581	2734	35	1168887	579	6	1842638	474.7142857	5.285714286	1497607.857	1005.857143	41.42857143	2354325.286	1812.714286	32.57142857	889358	1.76E-05	3.66E-05	3.53E-06
237	1319	32	2611419	2494	30	1174114	601	8	1857822	485.8571429	5.571428571	1505594.143	1023.857143	40.42857143	2365254	1777.428571	31.42857143	892931.8571	1.71E-05	3.52E-05	3.70E-06
238	1512	40	2743987	2705	27	1201871	499	6	1674686	481.8571429	6.142857143	1486009.429	1068.428571	41.28571429	2378594.714	1749.571429	29.57142857	898466.8571	1.74E-05	3.29E-05	4.13E-06
239	662	38	2404152	638	7	670384	366	5	1211061	489.7142857	6.285714286	1491638.571	1084.857143	40.28571429	2387574	1750.571429	26.14285714	902723.1429	1.69E-05	2.90E-05	4.21E-06
240	312	46	1457014	464	25	470323	416	4	897886	509.2857143	5.857142857	1498548.286	1087.571429	41.14285714	2400252	1739.142857	26.14285714	901175.4286	1.71E-05	2.90E-05	3.91E-06
241	1854	49	2548293	2232	34	1142154	628	7	1722723	525.2857143	5.714285714	1560809.857	1175	41.14285714	2407916	1982.428571	27.28571429	996786.4286	1.71E-05	2.74E-05	3.66E-06
242	1952	40	2576721	2533	38	1156129	604	6	1784090	527.5714286	6	1570129.429	1261.142857	41	2420166.714	1971.428571	28	997694.5714	1.69E-05	2.81E-05	3.82E-06
243	1711	52	2606782	2360	32	1166938	654	5	1816797	538.2857143	5.857142857	1566437.857	1331.714286	42.42857143	2421195.429	1918	27.57142857	997416.1429	1.75E-05	2.76E-05	3.74E-06
244	1758	40	2631853	2164	32	1184720	756	3	1829135	560.4285714	5.142857143	1562339.714	1394.428571	43.57142857	2424114.571	1870.857143	27.85714286	998931.2857	1.80E-05	2.79E-05	3.29E-06
245	1867	50	2728513	2368	34	1215652	601	4	1846268	575	4.857142857	1586851.429	1445.142857	45	2421904	1822.714286	28.85714286	1000900	1.86E-05	2.88E-05	3.06E-06
246	765	37	2388639	526	21	695330	386	1	1185612	577.8571429	4.285714286	1583215.857	1459.857143	44.85714286	2419687.857	1806.714286	30.85714286	1004463.714	1.85E-05	3.07E-05	2.71E-06
247	309	44	1449057	475	28	469221	364	9	885001	570.4285714	5	1581375.143	1459.428571	44.57142857	2418551.143	1808.285714	31.28571429	1004306.286	1.84E-05	3.12E-05	3.16E-06
248	1948	44	2570599	2010	41	1155001	689	4	1694080	579.1428571	4.571428571	1577283.286	1472.857143	43.85714286	2421737.714	1776.571429	32.28571429	1006141.571	1.81E-05	3.21E-05	2.90E-06
249	1900	36	2605591	2148	30	1177771	735	8	1818884	597.8571429	4.857142857	1582253.857	1465.428571	43.28571429	2425862	1721.571429	31.14285714	1009233.286	1.78E-05	3.09E-05	3.07E-06
250	1907	53	2625757	1937	31	1184170	776	4	1823028	615.2857143	4.714285714	1583144	1493.428571	43.42857143	2428572.714	1661.142857	31	1011695	1.79E-05	3.06E-05	2.98E-06
251	1667	38	2639143	1957	41	1200467	614	4	1708611	595	4.857142857	1565926.286	1480.428571	43.14285714	2429614.143	1631.571429	32.28571429	1013944.571	1.78E-05	3.18E-05	3.10E-06
252	1509	42	2756111	2120	12	1215265	648	10	1771288	601.7142857	5.714285714	1555214.857	1429.285714	42	2433556.714	1596.142857	29.14285714	1013889.286	1.73E-05	2.87E-05	3.67E-06
253	680	45	2405882	495	27	724194	407	4	1174079	604.7142857	6.142857143	1553567.286	1417.142857	43.14285714	2436020	1591.714286	30	1018012.714	1.77E-05	2.95E-05	3.95E-06
