# Supplementary material for: Correlation between mobility in mass transport and mortality due to COVID-19: A comparison of Mexico City, New York, and Madrid from a data science perspective
Source: PLoS One. 2022 Mar 17;17(3):e0264713. doi: 10.1371/journal.pone.0264713 (PMC8929656; doi:10.1371/journal.pone.0264713)
Supplement: S2 Dataset — (XLSX) [file pone.0264713.s002.xlsx]

## Sheet: Hoja1
Column	Description
Day	1-253, days of the study
Cases_CDMX	Daily Covid-19 cases for Mexico City (CDMX)
Death_CDMX	Daily deaths due to Covid-19 for Mexico City (CDMX)
Mob_CDMX	Daily mobility in metro for Mexico City (CDMX)
Cases_MAD	Daily Covid-19 cases for Madrid (MAD)
Death_MAD	Daily deaths due to Covid-19 for Madrid (MAD)
Mob_MAD	Daily mobility in metro for Madrid (MAD)
Cases_NYC	Daily Covid-19 cases for New York City (NYC)
Death_NYC	Daily deaths due to Covid-19 for New York City (NYC)
Mob_NYC	Daily mobility in subway for New York City (NYC)
MA_Cases_NYC	Seven Day Movile average for COVID-19 cases in New York City (NYC)
MA_Death_NYC	Seven Day Movile average for COVID-19 deaths in New York City (NYC)
MA_Mob_NYC	Seven Day Movile average for mobility in New York City (NYC)
MA_Cases_CDMX	Seven Day Movile average for COVID-19 cases in Mexico City (CDMX)
MA_Death_CDMX	Seven Day Movile average for COVID-19 deaths in Mexico City (CDMX)
MA_Mob_CDMX	Seven Day Movile average for mobility in Mexico City (CDMX)
MA_Cases_MAD	Seven Day Movile average for COVID-19 cases in Madrid (MAD)
MA_Death_MAD	Seven Day Movile average for COVID-19 deaths in Madrid (MAD)
MA_Mob_MAD	Seven Day Movile average for mobility in Madrid (MAD)
MA_Death_CDMX/MA_Mob_CDMX	Value of index Ψ for Mexico City (CDMX)
MA_Death_MAD/MA_Mob_MAD	Value of index Ψ for Madrid
MA_Death_NYC/MA_Mob_NYC	Value of index Ψ for New York City
